# Supplementary material for: Global Research Network Analysis of Edible Coatings and Films for Preserving Perishable Fruit Crops: Current Status and Future Directions
Source: Foods. 2024 Jul 24;13(15):2321. doi: 10.3390/foods13152321 (PMC11311519; doi:10.3390/foods13152321)
Supplement: Supplementary file 1 [file foods-13-02321-s001.zip]

Archive with 1 entries (1 files):
- foods-3094983-supplementary.pdf
